# Supplementary material for: Serotonin Transporter (SERT) Expression Modulates the Composition of the Western-Diet-Induced Microbiota in Aged Female Mice
Source: Nutrients. 2023 Jul 6;15(13):3048. doi: 10.3390/nu15133048 (PMC10346692; doi:10.3390/nu15133048)
Supplement: Supplementary file 1 [file nutrients-15-03048-s001.zip]

Archive with 1 entries (1 files):
- nutrients-2470636-supplementary.pdf
